# Supplementary material for: Identification and Analysis of Hub Genes and Immune Cells Associated with the Formation of Acute Aortic Dissection
Source: Comput Math Methods Med. 2023 Feb 8;2023:8072369. doi: 10.1155/2023/8072369 (PMC9936456; doi:10.1155/2023/8072369)
Supplement: Supplementary 1 — Supplementary Table 1: gene sets that are related to DNA damage and DNA repair were downloaded from the MSigDB database. After screening and deduplication, a total of 1089 genes were included in this analysis. [file 8072369.f1.txt]

AAAS	GYPB	PRKD2
ABCC1	H2AB1	PRKDC
ABCF2	H2AC14	PRKX
ABL1	H2AC18	PRLR
ABRAXAS1	H2AC19	PRMT1
ACD	H2AC20	PRPF19
ACE	H2AC4	PRSS23
ACHE	H2AC6	PSG1
ACTB	H2AC7	PSG2
ACTL6A	H2AC8	PSMA1
ACTN4	H2AJ	PSMA2
ACTR5	H2AX	PSMA3
ACTR8	H2AZ1	PSMA4
ADA	H2AZ2	PSMA5
ADAM11	H2BC1	PSMA6
ADAM12	H2BC10	PSMA7
ADAMTS1	H2BC11	PSMA8
ADAMTS3	H2BC12	PSMB1
ADCY6	H2BC13	PSMB10
ADH6	H2BC14	PSMB11
ADPRS	H2BC15	PSMB2
ADRM1	H2BC17	PSMB3
ADSL	H2BC21	PSMB4
AGO4	H2BC3	PSMB5
AGPAT1	H2BC4	PSMB6
AHCY	H2BC5	PSMB7
AK1	H2BC6	PSMB8
AK3	H2BC7	PSMB9
AKAP12	H2BC8	PSMC1
AKAP6	H2BC9	PSMC2
AKT1	H2BS1	PSMC3
ALDH3B2	H2BU1	PSMC4
ALDH8A1	H3-4	PSMC5
ALDH9A1	H4-16	PSMC6
ALKBH1	H4C1	PSMD1
ALKBH2	H4C11	PSMD10
ALKBH3	H4C12	PSMD11
ALKBH5	H4C13	PSMD12
ALYREF	H4C14	PSMD13
ANKRD11	H4C15	PSMD14
ANXA1	H4C2	PSMD2
AP1G1	H4C3	PSMD3
AP3B2	H4C4	PSMD4
APAF1	H4C5	PSMD5
APBA3	H4C6	PSMD6
APBB1	H4C8	PSMD7
APEX1	H4C9	PSMD8
APEX2	HBEGF	PSMD9
APPBP2	HCLS1	PSME1
APRT	HELZ	PSME2
APTX	HERC2	PSME3
AQR	HEXB	PSME4
ARF1	HGF	PSMF1
ARL6IP1	HIBADH	PTGER4
ARNT	HLA-DQA1	PTGFRN
ARNT2	HLA-DQB1	PTH
ARPC1B	HMGB1	PTMS
ASCC1	HMGB2	PTPN18
ASCC2	HMGN1	PTPRCAP
ASCC3	HNMT	PTPRK
ASMTL	HNRNPC	PTPRN2
ATF7	HNRNPD	PTTG1
ATM	HOXD9	PTTG2
ATOX1	HPCA	PTTG3P
ATP23	HPRT1	PURA
ATP5ME	HSD17B10	QPCT
ATP5MPL	HSF2	RAB11B
ATP6V0A1	HSPB8	RAB1B
ATP6V0B	HTATSF1	RAB2A
ATP7A	HUS1	RAB6A
ATR	HUS1B	RAB7A
ATRIP	ID1	RAB9A
ATRX	IFNGR1	RABGGTB
AVPR1A	IFNGR2	RAD1
BABAM1	IGF1	RAD17
BABAM2	IGFBP1	RAD18
BAD	IGFBP3	RAD21
BAP1	IGHMBP2	RAD23A
BARD1	IL10RB	RAD23B
BAX	IL11RA	RAD50
BAZ1B	IL16	RAD51
BBC3	IL18R1	RAD51AP1
BCAM	IL1R1	RAD51B
BCAP31	IMPDH2	RAD51C
BCL2	INO80	RAD51D
BCL2L2	INO80B	RAD52
BDH2	INO80C	RAD54B
BEX3	INO80D	RAD54L
BID	INO80E	RAD9A
BLM	INPP1	RAD9B
BNIP3L	INSL4	RAE1
BOLA2	IRF2	RALA
BRCA1	ISG15	RAP2A
BRCA2	ISY1	RB1
BRCC3	ITGAL	RBBP4
BRF2	ITGB1	RBBP6
BRIP1	ITGB5	RBBP8
BTG3	ITGB8	RBL1
C1QTNF6	ITIH2	RBM14
C3AR1	ITPA	RBM3
CAB39	ITPKB	RBM5
CACNA1I	KAT5	RBM6
CALU	KAT7	RBMS1
CANT1	KCNK1	RBP4
CASP3	KDM4A	RBX1
CASP6	KDM4B	RCHY1
CASP7	KIF14	RDM1
CASP8	KIFC1	RECQL
CASP9	KPNA2	RECQL4
CCL13	KRT13	RECQL5
CCL2	LAMTOR5	REPIN1
CCL28	LCK	REV1
CCL3	LCN2	REV3L
CCL4	LCP2	RFC1
CCN2	LDHC	RFC2
CCNA1	LDHD	RFC3
CCNA2	LIG1	RFC4
CCNB1	LIG3	RFC5
CCNB2	LIG4	RHNO1
CCNB3	LIMS1	RHOB
CCNC	LINS1	RHOBTB3
CCND1	LIPC	RHOD
CCND2	LOX	RIF1
CCND3	LRBA	RIN2
CCNE1	LRP1	RIT2
CCNE2	LRRFIP2	RMI1
CCNH	LSP1P4	RMI2
CCNL2	MAD1L1	RNF111
CCNO	MAD2L1	RNF168
CD209	MAD2L2	RNF4
CD28	MAPK8	RNF8
CD36	MARK3	RNMT
CD53	MBD1	ROPN1L
CD69	MBD2	RPA1
CD8A	MBD3	RPA2
CDA	MBD4	RPA3
CDC20	MBD5	RPA4
CDC25A	MCM2	RPL7A
CDC25B	MCM3	RPS27A
CDC25C	MCM3AP	RPS6KA3
CDC34	MCM4	RPS6KB1
CDC45	MCM5	RRM1
CDC6	MCM6	RRM2
CDC7	MCM7	RRM2B
CDCA7	MCM8	RTEL1
CDK1	MCM9	RUFY3
CDK2	MCRS1	RUVBL1
CDK2AP1	MDC1	RUVBL2
CDK4	MDM2	S100A11
CDK5	MDM4	SAA1
CDK6	MECOM	SAC3D1
CDK7	MEF2C	SCD
CDKN1A	MELK	SDCBP
CDKN1B	MET	SEC22A
CDKN2A	MGAT2	SEC23A
CEBPB	MGMT	SEC61A1
CENPA	MINK1	SEM1
CENPE	MIR3191	SEMA3B
CENPF	MIR9-1HG	SEMA4D
CENPS	MITF	SEMA7A
CENPX	MKI67	SERPINB2
CEPT1	MLH1	SERPINB6
CETN2	MLH3	SERPINE2
CETN3	MMP7	SESN1
CHAF1A	MMS19	SET
CHAF1B	MNAT1	SF3A3
CHD1L	MOK	SFN
CHD3	MORF4L1	SGCB
CHEK1	MPC2	SGPL1
CHEK2	MPG	SIAH1
CHL1	MPP3	SIRT5
CHRAC1	MRE11	SIRT6
CHRNA7	MRE11P1	SKAP1
CHRNE	MRPL40	SLC1A3
CHTF18	MSH2	SLC30A5
CIB1	MSH3	SLC31A2
CIB2	MSH4	SLC35B1
CIR1	MSH5	SLC6A1
CKS2	MSH6	SLC6A12
CLEC4M	MSX2	SLC9A6
CLP1	MT1H	SLCO2A1
CLSPN	MT1X	SLX1A
CMPK2	MTA1	SLX1B
CNKSR1	MTOR	SLX4
CNN1	MUS81	SMAD4
COG6	MUTYH	SMAD5
COL17A1	MYB	SMARCA5
COL3A1	MYBBP1A	SMC1A
COP1	MYBL2	SMC1B
COPB2	MYC	SMC2
COPS2	MYD88	SMC3
COPS3	MYO5B	SMC4
COPS4	MYT1	SMUG1
COPS5	N4BP1	SNAPC4
COPS6	N4BP2	SNAPC5
COPS7A	NAP1L1	SNX11
COPS7B	NBN	SNX8
COPS8	NCBP2	SOD1
COX17	NCOA6	SOX7
CRABP2	NCOR1	SOX9
CREB1	NDEL1	SP140
CREBBP	NDRG1	SP3
CRHBP	NDUFB6	SPIDR
CRY1	NEIL1	SPO11
CRY2	NEIL2	SPRTN
CRYAB	NEIL3	SRSF6
CSDE1	NEK2	SSBP1
CSF2RB	NELFB	SSR3
CSNK1A1	NELFCD	SSRP1
CSNK1D	NELFE	ST6GALNAC2
CSNK1E	NET1	STAT1
CSTF3	NFIA	STAT3
CTBP1	NFIB	STAT5B
CTBP2	NFIC	STX3
CTCF	NFIX	SUMO1
CTNND1	NFRKB	SUMO2
CUL4A	NFX1	SUMO3
CUL4B	NFYB	SUOX
CXADR	NGF	SUPT16H
CXCL2	NHEJ1	SUPT4H1
CXCL8	NME1	SUPT5H
CXCR4	NME3	SURF1
CXCR6	NME4	SUV39H1
CYB5A	NMT1	SYK
CYBB	NNMT	SYNC
CYBRD1	NPLOC4	TAF10
CYCS	NPR2	TAF12
CYP19A1	NRCAM	TAF13
CYP39A1	NRK	TAF1C
CYP51A1	NRP2	TAF6
DAD1	NSD2	TAF9
DAXX	NT5C	TARBP2
DBT	NT5C3A	TBCA
DCLRE1A	NT5M	TCEA1
DCLRE1B	NTHL1	TCEA2
DCLRE1C	NUDT1	TCF7L2
DCT	NUDT21	TDG
DCTD	NUDT3	TDP1
DCTN4	NUDT9	TDP2
DDB1	OAZ1	TENT4A
DDB2	OGG1	TEP1
DDX18	OPRK1	TERF1
DEK	ORC1	TERF2
DGCR8	ORC2	TERF2IP
DGUOK	ORC3	TERT
DIS3	ORC4	TFAM
DLX4	ORC5	TFDP1
DMC1	ORC6	TFDP2
DNA2	PAFAH1B3	TFPI2
DNAJA1	PALB2	TFPT
DNALI1	PARG	TGFB3
DNTT	PARP1	THOC1
DOCK2	PARP2	TIA1
DPP7	PARP3	TIE1
DSC2	PARP4	TIMELESS
DSCAM	PAXIP1	TINF2
DTL	PBX1	TIPIN
DTYMK	PCBP4	TK1
DUSP5	PCDH1	TK2
DUT	PCK2	TLE1
E2F1	PCLAF	TLK1
EDF1	PCNA	TLK2
EFNB1	PCSK5	TLN1
EFNB3	PCYT2	TMED2
EGF	PDCD10	TMX1
EGFR	PDCD2	TNFRSF10B
EGR1	PDCD5	TNIP1
EIF1B	PDE3A	TOM1L2
EIF2S1	PDE4B	TOP1
EIF3L	PDE4DIP	TOP2A
EIF4A1	PDE6G	TOP2B
EIF4E	PDGFRL	TOP3A
EIF5A	PDHA1	TOP3B
ELF4	PFN1	TOPBP1
ELL	PHF20	TP53
ELOA	PHF3	TP53AIP1
EME1	PHLDA1	TP53BP1
EME2	PIAS1	TP53I11
EML4	PIAS3	TP53I3
ENDOU	PIAS4	TP63
ENDOV	PIDD1	TP73
ENPP5	PLCL1	TPM1
ENTPD1	PLD6	TPR
EP300	PLK1	TRAF6
EPHA1	PLK4	TREX1
EPS8L1	PMAIP1	TREX2
ERCC1	PML	TRIM25
ERCC2	PMS1	TRUB1
ERCC3	PMS2	TSG101
ERCC4	PMS2P1	TSPYL2
ERCC5	PMS2P2	TWF1
ERCC6	PMS2P3	TXNRD2
ERCC8	PMS2P4	TYMP
EREG	PMS2P5	TYMS
ESD	PNKP	UBA1
EVI2A	PNP	UBA52
EXO1	POFUT1	UBA7
EYA1	POLA1	UBB
EYA2	POLA2	UBC
EYA3	POLB	UBE2A
EYA4	POLD1	UBE2B
FAAP100	POLD2	UBE2D2
FAAP20	POLD3	UBE2D3
FAAP24	POLD4	UBE2I
FADS1	POLE	UBE2L3
FAN1	POLE2	UBE2L6
FANCA	POLE3	UBE2N
FANCB	POLE4	UBE2T
FANCC	POLG	UBE2V2
FANCD2	POLG2	UBP1
FANCE	POLH	UBR2
FANCF	POLI	UBXN1
FANCG	POLK	UFD1
FANCI	POLL	UGCG
FANCL	POLM	UIMC1
FANCM	POLN	UMPS
FAS	POLQ	UNG
FBLN1	POLR1C	UPF3B
FBLN2	POLR1D	USP1
FEN1	POLR1H	USP10
FGF2	POLR2A	USP11
FGFR4	POLR2B	USP43
FLOT1	POLR2C	USP45
FMO4	POLR2D	USP7
FN1	POLR2E	USP9X
FOLH1	POLR2F	UVSSA
FRZB	POLR2G	VASP
FTCD	POLR2H	VCAM1
FTO	POLR2I	VCP
FUT4	POLR2J	VDAC3
G0S2	POLR2K	VIM
GADD45A	POLR2L	VPS28
GADD45B	POLR3C	VPS37B
GADD45G	POLR3GL	VPS37D
GALNT2	POLRMT	VPS50
GBP1	POM121	VRK1
GCLC	POT1	WDR33
GDF11	PPA1	WDR48
GEN1	PPIA	WEE1
GGA3	PPIE	WNT5A
GINS2	PPIEL	WRN
GLRX	PPOX	WRNIP1
GM2A	PPP1R12C	XAB2
GMNN	PPP1R14A	XPA
GMPR2	PPP2CA	XPC
GNPNAT1	PPP2CB	XRCC1
GOLGA4	PPP2R1A	XRCC2
GOLPH3	PPP2R1B	XRCC3
GPD2	PPP2R3B	XRCC4
GPS1	PPP3CA	XRCC5
GPX4	PPP4C	XRCC6
GSDME	PPP4R2	YWHAB
GSTA2	PPP5C	YWHAE
GTF2A2	PRDX4	YWHAG
GTF2B	PRELP	YWHAH
GTF2F1	PRG2	YWHAQ
GTF2H1	PRIM1	YWHAZ
GTF2H2	PRIM2	YY1
GTF2H3	PRKAB1	ZNF385A
GTF2H4	PRKAB2	ZNF507
GTF2H5	PRKACA	ZNF707
GTF3C5	PRKCA	ZNF830
GUK1	PRKCB	ZWINT
