# Supplementary material for: Identification and Analysis of Hub Genes and Immune Cells Associated with the Formation of Acute Aortic Dissection
Source: Comput Math Methods Med. 2023 Feb 8;2023:8072369. doi: 10.1155/2023/8072369 (PMC9936456; doi:10.1155/2023/8072369)
Supplement: Supplementary 3 — Supplementary Table 3: 92 differentially expressed DNA damage- and repair-related genes from the intersection of DEGs of the GSE153434 dataset and DNA damage and repair genes, including 50 upregulated genes and 42 downregulated genes. [file 8072369.f3.txt]

Gene Symbol	logFC	lfcSE	stat	pvalue	padj
POLR2H	1.123631447	0.1577717	7.121881936	1.06E-12	9.32E-11
RRM2	2.373500856	0.83559306	2.840498521	0.004504308	0.03130509
PTTG1	1.27377887	0.38094542	3.34373067	0.000826599	0.007951323
TIMELESS	1.171059029	0.38106637	3.073110423	0.002118401	0.01718747
CHAF1B	1.364466002	0.46003612	2.96599754	0.003017029	0.02297375
CHEK2	1.539737273	0.36843261	4.179155838	2.93E-05	0.000479381
POLE2	1.289074358	0.61622895	2.091875693	0.03644964	0.1512555
RFC2	1.334965552	0.28049539	4.759313773	1.94E-06	4.55E-05
OPRK1	-2.180271542	0.86267738	-2.527331293	0.0114933	0.06457355
TREX1	-1.09644722	0.54102058	-2.026627583	0.04270051	0.1694343
CDK2	1.595082902	0.18159679	8.783651599	1.58E-18	3.97E-16
CLSPN	1.896171144	0.6350597	2.985815556	0.002828232	0.02177278
FEN1	1.049550341	0.32842863	3.195672539	0.001395053	0.01224272
ALKBH2	1.130373074	0.28493673	3.967102065	7.28E-05	0.001035033
CDC45	3.15303564	1.33347527	2.364525016	0.01805321	0.09067218
POLR2I	1.125944998	0.34045763	3.307151604	0.000942499	0.008884266
CMPK2	-1.06305504	0.45631334	-2.329660219	0.01982412	0.09733371
NME1	1.260529721	0.2640866	4.773168126	1.81E-06	4.31E-05
MAD2L2	1.220181319	0.28373237	4.300465705	1.70E-05	0.000300317
BCAM	-1.003475988	0.24277855	-4.133297506	3.58E-05	0.000563171
ZWINT	1.703590049	0.64282586	2.650157913	0.008045416	0.04895198
CCL2	2.833797746	0.41227129	6.873623768	6.26E-12	4.83E-10
ORC1	2.295116529	1.06976221	2.145445511	0.03191724	0.1370043
CDC7	1.771414062	0.64499457	2.746401502	0.006025298	0.03927428
CCL3	-2.095184527	0.55933036	-3.745880205	0.000179762	0.002243275
CDKN1A	1.709175103	0.27786408	6.151119315	7.69E-10	3.88E-08
PNP	2.460445599	0.28621852	8.596388637	8.23E-18	1.80E-15
RAD54B	-1.041191806	0.3678764	-2.830276137	0.004650785	0.03207242
IGF1	-3.388917557	0.64963871	-5.216618869	1.82E-07	5.44E-06
CDK1	1.827743439	0.86857863	2.104292428	0.03535295	0.147855
TPM1	-1.532872972	0.27775403	-5.518814598	3.41E-08	1.20E-06
GLRX	4.306073968	0.31815693	13.53443398	9.79E-42	2.84E-38
IGFBP3	3.475058789	0.30279516	11.47659938	1.73E-30	1.44E-27
MT1X	3.821973504	0.24913646	15.34088375	4.08E-53	1.66E-49
ITGAL	-1.04491793	0.52790046	-1.979384388	0.04777274	0.1830128
SAA1	2.154262789	1.09672252	1.964273329	0.0494984	0.187824
PTGER4	-1.219748995	0.37489921	-3.253538451	0.001139773	0.01042577
CD36	-1.71432769	0.77627136	-2.208412912	0.0272155	0.1220283
FN1	1.086351219	0.21561352	5.038418878	4.69E-07	1.28E-05
ENDOU	3.220143479	1.1628737	2.769125716	0.005620694	0.03719378
ACE	-3.547383382	0.65511968	-5.414863099	6.13E-08	2.06E-06
TFPI2	1.528878422	0.32959358	4.638677837	3.51E-06	7.70E-05
NNMT	2.08978361	0.15857116	13.17883751	1.16E-39	2.62E-36
PPP1R14A	-1.02186884	0.33054465	-3.091469877	0.001991682	0.01630915
ACTN4	-1.03401114	0.25357709	-4.077699387	4.55E-05	0.000691448
CEBPB	1.315889827	0.19882713	6.618260952	3.63E-11	2.37E-09
SEMA3B	-1.093313363	0.3845959	-2.842758793	0.00447249	0.03112817
FBLN2	-1.227276052	0.25669746	-4.781021374	1.74E-06	4.17E-05
CD69	-2.865386598	0.57068749	-5.020938196	5.14E-07	1.39E-05
ITGB8	-2.189336484	0.37522743	-5.834692049	5.39E-09	2.23E-07
HGF	1.973141971	0.32322161	6.104610311	1.03E-09	5.08E-08
AKAP12	1.090997054	0.47434243	2.30001997	0.02144709	0.1028393
ST6GALNAC2	-2.289850779	0.67961785	-3.369321126	0.000753536	0.007374197
NDRG1	1.8311946	0.31071668	5.893454515	3.78E-09	1.64E-07
CNN1	-1.478363989	0.40345615	-3.664249486	0.000248065	0.002901374
HLA-DQA1	-2.085547523	0.92526479	-2.254000745	0.02419612	0.1122046
MYC	1.55263499	0.30968288	5.013628677	5.34E-07	1.44E-05
GADD45B	2.504810385	0.2658935	9.420352047	4.50E-21	1.55E-18
MELK	2.516711506	0.99653642	2.525458647	0.01155474	0.06479178
PCDH1	-1.150362974	0.38031999	-3.024723957	0.002488601	0.01964197
ENTPD1	-1.290005544	0.18891895	-6.828354319	8.59E-12	6.44E-10
KIF14	1.844720572	0.63758891	2.893275823	0.003812463	0.02753992
MYO5B	-1.150757756	0.36627408	-3.141794167	0.00167916	0.01423506
PCYT2	-1.060431635	0.29438028	-3.602250962	0.000315474	0.003568575
NRK	-1.263982668	0.19502108	-6.481261654	9.10E-11	5.47E-09
ADH6	5.290206895	1.57962539	3.349026257	0.000810961	0.007823118
ADAMTS3	1.3785577	0.22219074	6.204388611	5.49E-10	2.88E-08
GNPNAT1	1.111369405	0.20878306	5.323082207	1.02E-07	3.26E-06
ADAM12	1.161064241	0.47752687	2.431411314	0.01504013	0.07903654
AVPR1A	-2.655291224	0.63684942	-4.169417663	3.05E-05	0.000495138
CKS2	5.277485807	1.48935738	3.543465038	0.000394906	0.004315709
IL1R1	1.544999827	0.25100017	6.15537369	7.49E-10	3.79E-08
SOX9	-1.222789308	0.5526211	-2.212708321	0.02691776	0.1211511
SYNC	-1.473078671	0.18444576	-7.98651418	1.39E-15	2.04E-13
CRABP2	-1.073853802	0.47217996	-2.274246903	0.02295115	0.1078343
IL18R1	1.090427654	0.52854549	2.063072467	0.03910574	0.1590854
PHLDA1	1.197556312	0.20065848	5.96813218	2.40E-09	1.08E-07
ADAM11	-1.143354491	0.52314177	-2.185553814	0.02884827	0.1272154
FBLN1	-1.644368048	0.28194036	-5.832325787	5.47E-09	2.26E-07
FRZB	-1.042446611	0.25599105	-4.072199469	4.66E-05	0.000705024
SCD	-1.592061273	0.59157434	-2.691227741	0.007118958	0.04454227
WNT5A	-2.22435813	0.65002346	-3.421965902	0.000621701	0.006286948
SLCO2A1	-7.52246757	0.95576805	-7.870599519	3.53E-15	4.91E-13
PTPRN2	-1.56355098	0.62170889	-2.514924588	0.01190579	0.06632243
SLC1A3	1.502736602	0.40650336	3.696738464	0.000218387	0.002611391
TIE1	-3.926857907	0.64614644	-6.077349726	1.22E-09	5.97E-08
IL16	-1.618014073	0.26775913	-6.042796981	1.51E-09	7.21E-08
HBEGF	-1.44270429	0.39029242	-3.696470166	0.000218618	0.002612613
EIF4A1	1.044077766	0.16431232	6.354226945	2.09E-10	1.16E-08
CYP19A1	3.101820711	0.91139704	3.403369319	0.000665602	0.006654714
SOX7	-2.814704625	0.76466703	-3.680954607	0.000232362	0.002750976
CACNA1I	-4.40512371	2.06942043	-2.128675089	0.03328115	0.1415703
